# Supplementary material for: Leaderless foot-and-mouth disease virus serotype O did not cause clinical disease and failed to establish a persistent infection in cattle
Source: Emerg Microbes Infect. 2024 Apr 29;13(1):2348526. doi: 10.1080/22221751.2024.2348526 (PMC11100440; doi:10.1080/22221751.2024.2348526)
Supplement: Table_S1_Tissue_distribution [file TEMI_A_2348526_SM6921.xlsx]

## Sheet: Tabelle1
Supplemental table 1. Numbers in the table represent log10 FMDV viral genome copies per mg of tissue collected at necropsy either at 24 hpi or 36 dpi in the WT group. Orange shading indicates positive virus isolation. neg, negative RT qPCR; -, sample was not collected; DSP, dorsal soft palate; DNP, dorsal nasopharynx; VSP, ventral soft palate; PHT, pharyngeal tonsil; LYX, epithelium of the larynx…
Euthanasia	24hpi		36dpi
Animal	755	769	758	773	753	764	768	770
Carrier			Carrier	Carrier
DSP 1/5	neg	neg	2.37	3.17	neg	neg	neg	2.56
DSP 2/5	2.72	neg	neg	neg	neg	neg	2.88	neg
DSP 3/5	neg	neg	neg	1.99	neg	neg	2.91	neg
DSP 4/5	3.45	neg	neg	neg	neg	neg	neg	2.53
DSP 5/5	neg	neg	2.34	neg	neg	neg	neg	neg
DNP 1/5	neg	1.9	neg	2.66	neg	neg	2.73	3.8
DNP 2/5	neg	neg	neg	neg	neg	neg	2.82	3.72
DNP 3/5	neg	neg	3.49	neg	neg	2.68	neg	neg
DNP 4/5	neg	neg	3.9	neg	neg	neg	neg	neg
DNP 5/5	neg	neg	2.7	neg	neg	neg	neg	neg
VSP	neg	neg	neg	2.44	neg	neg	neg	neg
PHT	4.74	neg	3.46	2.45	neg	neg	3.06	neg
LYX	1.72	neg	2.4	2.41	2.44	neg	neg	neg
Lung 1/4	neg	neg	-	-	-	-	-	-
Lung 2/4	neg	neg	-	-	-	-	-	-
Lung 3/4	6.14	neg	-	-	-	-	-	-
Lung 4/4	1.93	neg	-	-	-	-	-	-
RPLN	1.25	1.88	4.2	3.2		3.42	3.29
SMLN	neg	neg	4.94	4.5	5.13	3.78	6.12	5.51
HLN	neg	neg	-	-	-	-	-	-
